# Supplementary material for: A new Synersaga species from Cambodia (Lepidoptera, Lecithoceridae), with a world catalogue of the genus
Source: Zookeys. 2012 Apr 27;(187):1–7. doi: 10.3897/zookeys.187.2660 (PMC3345899; doi:10.3897/zookeys.187.2660)
Supplement: XML Treatment for Synersaga [file zookeys.187.2660-treatment1.xml]

<!DOCTYPE tp:taxon-treatment
  PUBLIC "-//TaxonX//DTD Taxonomic Treatment Publishing DTD v0 20100105//EN" "tax-treatment-NSO.dtd">
<tp:taxon-treatment xmlns:tp="http://www.plazi.org/taxpub"><tp:treatment-meta><mixed-citation publication-type="journal"><person-group><name><surname>Park</surname><given-names>Kyu-Tek</given-names></name><name><surname>Bae</surname><given-names>Yang-Seop</given-names></name></person-group><article-title>A new 
                    <italic>Synersaga</italic> species from Cambodia (Lepidoptera, Lecithoceridae), with a world catalogue of the genus</article-title><source>Zookeys</source><day>27</day><month>4</month><year>2012</year><volume>2012</volume><issue>187</issue><fpage>1</fpage><lpage>7</lpage><pub-id pub-id-type="doi">10.3897/zookeys.187.2660</pub-id></mixed-citation></tp:treatment-meta><tp:nomenclature><label>Genus</label><tp:taxon-name> 
                        <tp:taxon-name-part taxon-name-part-type="genus">Synersaga</tp:taxon-name-part>
                    <object-id xmlns:xlink="http://www.w3.org/1999/xlink" xlink:type="simple">http://species-id.net/wiki/Synersaga</object-id>
								</tp:taxon-name><tp:taxon-authority>Gozmány, 1978</tp:taxon-authority><tp:nomenclature-citation-list><tp:nomenclature-citation><tp:taxon-name>Synersaga</tp:taxon-name><comment><xref ref-type="bibr" rid="B2">Gozmány 1978</xref>: 141; <xref ref-type="bibr" rid="B9">Wu 1997</xref>: 174; <xref ref-type="bibr" rid="B8">Park et al. 2007</xref>: 206; <xref ref-type="bibr" rid="B6">Park 2009</xref>: 2.</comment></tp:nomenclature-citation><tp:nomenclature-citation><tp:taxon-name>Lecithocera pseudocathra</tp:taxon-name><comment><xref ref-type="bibr" rid="B1">Diakonoff 1951</xref>: 76 - Type species. Type locality: Myanmar</comment></tp:nomenclature-citation><tp:nomenclature-citation><tp:taxon-name>= Anamimnesis</tp:taxon-name><comment><xref ref-type="bibr" rid="B2">Gozmány 1978</xref>: 143. Type species: <italic><tp:taxon-name>Anamimnesis bleszynskii</tp:taxon-name></italic><xref ref-type="bibr" rid="B2">Gozmany 1978</xref>: 143 (synonimized by <xref ref-type="bibr" rid="B7">Park 2000</xref>).</comment></tp:nomenclature-citation><!--PageBreak--></tp:nomenclature-citation-list></tp:nomenclature><tp:treatment-sec sec-type="Note"><title>Note.</title><p><italic><tp:taxon-name>Synersaga</tp:taxon-name></italic> is characterized by the forewing characters: forewing slightly broader distally with round apex, evenly colored, with yellowish brown or blackish ground color; venation with R<sub>3</sub> free or connate with R<sub>4+5</sub>; M<sub>3</sub> and CuA<sub>2</sub> short-stalked or connate. However, the forewing color patterns of the known species are very similar to each other and they can be differentiated from one another by the shape of the uncus and the caudal processes of the juxta in the male genitalia. The abdominal tergites are densely spinose, and the seventh tergite is uniquely specialized, produced laterally with a sclerotized anterior margin.</p></tp:treatment-sec><tp:treatment-sec sec-type="World catalogue of Synersaga"><title>World catalogue of <italic><tp:taxon-name>Synersaga</tp:taxon-name></italic></title><p><italic><tp:taxon-name>Synersaga bleszynskii</tp:taxon-name></italic> (Gozmány, 1978: 143)	China</p><p>TL (Type locality): Chekiang, China. Type in HMNH.</p><p>Fig.: <xref ref-type="bibr" rid="B2">Gozmány (1978</xref>, Taf. 8, 37, Fig. 86; Park (2000, Figs 20, 20a)</p><p><italic><tp:taxon-name>Synersaga caradjai</tp:taxon-name></italic> (Gozmány, 1978: 143)	Taiwan</p><p>TL: Kosempo, Taiwan. Type in HNHM.</p><p>Fig.: <xref ref-type="bibr" rid="B2">Gozmány (1978</xref>, Taf. 8, 37, Fig. 85)</p><p><italic><tp:taxon-name>Synersaga kuni</tp:taxon-name></italic> Park, 2007: 206	Vietnam</p><p>TL: Cuc Phoung, N. Vietnam. Type in KNA.</p><p>Fig.: <xref ref-type="bibr" rid="B8">Park et al. (2007</xref>, Figs 8, 17, 17a)</p><p><italic><tp:taxon-name>Synersaga mondulkiriensis</tp:taxon-name></italic> sp. n.	Cambodia</p><p>TL: Mondulkiri, Cambodia. Type in UIK.</p><p>Fig.: Park &amp; Bae (2012, Figs 4–12 )</p><p><italic><tp:taxon-name>Synersaga nigriptera</tp:taxon-name></italic> Park, 2007: 208 	Vietnam</p><p>TL: Babe, N. Vietnam. Type in KNA.</p><p>Fig.: <xref ref-type="bibr" rid="B8">Park et al. (2007</xref>, Figs 9, 18, 18a, 22)</p><p><italic><tp:taxon-name>Synersaga phuruaensis</tp:taxon-name></italic> Park, 2009:2	Thailand</p><p>TL: Loei, China. Type in OPU.</p><p>Fig.: <xref ref-type="bibr" rid="B6">Park (2009</xref>, Figs 4-6, 8, 8a, 10)</p><p><italic><tp:taxon-name>Synersaga pseudocathra</tp:taxon-name></italic> (Diakonoff, 1951: 76)<xref ref-type="fn" rid="FN1">*</xref>	Myanmar</p><p>Ark. Zool. 1951, 3: 76. TL: Kambaiti, Myanmar. Type in NRS.</p><p>Fig.: <xref ref-type="bibr" rid="B1">Diakonoff (1951</xref>, Figs 13 (male), 15 &amp;16 (female))</p></tp:treatment-sec><tp:treatment-sec><!--Section generated to contain objects referenced in tp:taxon-treatment.--><fn-group><fn id="FN1"><p>Figure by <xref ref-type="bibr" rid="B1">Diakonoff (1951)</xref> was erroneously numbered: Fig. 14 is that of <italic><tp:taxon-name>Lecithocera pellax</tp:taxon-name></italic> Meyrick; and <xref ref-type="bibr" rid="B2">Gozmány (1978)</xref> cited erroneously “Daikonoff (1951)” as “Diakonoff (1952)”.</p></fn></fn-group></tp:treatment-sec><ref-list><ref id="B2"><mixed-citation xmlns:xlink="http://www.w3.org/1999/xlink" xlink:type="simple"><person-group><name name-style="western"><surname>Gozmány</surname><given-names>L</given-names></name></person-group> (<year>1978</year>)<source>Lecithoceridae.In: Amsel HG, Gregor F, Reisser H (Eds) Microlepidoptera Palaeartica. Vol. 5.</source><publisher-name>Georg Fromme &amp; Co.</publisher-name>, <publisher-loc>Wien</publisher-loc>, <lpage>306</lpage> pp.</mixed-citation></ref><ref id="B9"><mixed-citation xmlns:xlink="http://www.w3.org/1999/xlink" xlink:type="simple"><person-group><name name-style="western"><surname>Wu</surname><given-names>C</given-names></name></person-group> (<year>1997</year>)<source> Lepidoptera Lecithoceridae. Fauna Sinica, Insecta, 7.</source><publisher-name>Science Press</publisher-name>, <publisher-loc>Beijing</publisher-loc>, <lpage>302</lpage> pp.</mixed-citation></ref><ref id="B8"><mixed-citation xmlns:xlink="http://www.w3.org/1999/xlink" xlink:type="simple"><person-group><name name-style="western"><surname>Park</surname><given-names>KT</given-names></name><name name-style="western"><surname>Kim</surname><given-names>MY</given-names></name><name name-style="western"><surname>Kim</surname><given-names>Sora</given-names></name><name name-style="western"><surname>Cha</surname><given-names>MY</given-names></name><name name-style="western"><surname>Byun</surname><given-names>BK</given-names></name><name name-style="western"><surname>Nguyen</surname><given-names>C</given-names></name></person-group> (<year>2007</year>)<article-title> Lecithoceridae of Vietnam I. Genera <italic>Homaloxestis</italic> Meyrick and <italic>Synersaga</italic> Gozmány.</article-title><source>Journal of Asia Pacific Entomology </source><volume>10</volume>: <fpage>201</fpage>-<lpage>209</lpage>. doi: <ext-link ext-link-type="uri" xlink:href="http://dx.doi.org/10.1016/S1226-8615(08)60354-4" xlink:type="simple">10.1016/S1226-8615(08)60354-4</ext-link></mixed-citation></ref><ref id="B6"><mixed-citation xmlns:xlink="http://www.w3.org/1999/xlink" xlink:type="simple"><person-group><name name-style="western"><surname>Park</surname><given-names>KT</given-names></name></person-group> (<year>2009</year>)<article-title> Two new species of the genus <italic>Tisis</italic> Walker and <italic>Synersaga</italic> Gozmány (Lepidoptera, Lecithoceridae) from Thailand.</article-title><source>Tropical Lepidoptera Research </source><volume>19</volume>: <fpage>1</fpage>-<lpage>3</lpage>.</mixed-citation></ref><ref id="B1"><mixed-citation xmlns:xlink="http://www.w3.org/1999/xlink" xlink:type="simple"><person-group><name name-style="western"><surname>Diakonoff</surname><given-names>A</given-names></name></person-group> (<year>1951</year>)<source> Entomological results from the Swedish expedition 1934 to Burma and British India. Lepid. Microlepidoptera 1. Arkiv for Zoologi. (2)3(6): 59–94.</source></mixed-citation></ref><ref id="B7"><mixed-citation xmlns:xlink="http://www.w3.org/1999/xlink" xlink:type="simple"><person-group><name name-style="western"><surname>Park</surname><given-names>KT</given-names></name></person-group> (<year>2000</year>)<article-title> Lecithoceridae (Lepidoptera) of Taiwan (II): Sufamily Lecithocerinae: Genus <italic>Lecithocera</italic> Herrich-Schäffer and its allies.</article-title><source>Zoological Studies </source><volume>39</volume>: <fpage>360</fpage>-<lpage>374</lpage>.</mixed-citation></ref></ref-list></tp:taxon-treatment>
