# Supplementary material for: A new Synersaga species from Cambodia (Lepidoptera, Lecithoceridae), with a world catalogue of the genus
Source: Zookeys. 2012 Apr 27;(187):1–7. doi: 10.3897/zookeys.187.2660 (PMC3345899; doi:10.3897/zookeys.187.2660)
Supplement: XML Treatment for Synersaga mondulkiriensis [file zookeys.187.2660-treatment2.xml]

<!DOCTYPE tp:taxon-treatment
  PUBLIC "-//TaxonX//DTD Taxonomic Treatment Publishing DTD v0 20100105//EN" "tax-treatment-NSO.dtd">
<tp:taxon-treatment xmlns:tp="http://www.plazi.org/taxpub"><tp:treatment-meta><mixed-citation publication-type="journal"><person-group><name><surname>Park</surname><given-names>Kyu-Tek</given-names></name><name><surname>Bae</surname><given-names>Yang-Seop</given-names></name></person-group><article-title>A new 
                    <italic>Synersaga</italic> species from Cambodia (Lepidoptera, Lecithoceridae), with a world catalogue of the genus</article-title><source>Zookeys</source><day>27</day><month>4</month><year>2012</year><volume>2012</volume><issue>187</issue><fpage>1</fpage><lpage>7</lpage><pub-id pub-id-type="doi">10.3897/zookeys.187.2660</pub-id></mixed-citation></tp:treatment-meta><tp:nomenclature><tp:taxon-name>        
                        <tp:taxon-name-part taxon-name-part-type="genus">Synersaga</tp:taxon-name-part>
                        <tp:taxon-name-part taxon-name-part-type="species">mondulkiriensis</tp:taxon-name-part>
                    <object-id xmlns:xlink="http://www.w3.org/1999/xlink" xlink:type="simple">urn:lsid:zoobank.org:act:839DA14C-9E99-4CEC-A7A0-24E0826F8454</object-id>
								<object-id xmlns:xlink="http://www.w3.org/1999/xlink" xlink:type="simple">http://species-id.net/wiki/Synersaga_mondulkiriensis</object-id>
								</tp:taxon-name><tp:taxon-status xmlns:xlink="http://www.w3.org/1999/xlink" xlink:type="simple">sp. n.</tp:taxon-status><xref ref-type="fig" rid="F1">Figs 1</xref><xref ref-type="fig" rid="F2">12</xref></tp:nomenclature><tp:treatment-sec sec-type="Type material"><title>Type material.</title><p>Holotype ♂ – Cambodia, Prov. Mondulkiri, Seima Biodiversity Conservation Area, <named-content xmlns:xlink="http://www.w3.org/1999/xlink" content-type="dwc:verbatimCoordinates" xlink:type="simple">12°57'N, 107°10'E</named-content>, 3–8 July 2009 (Bae &amp; Chae), gen. slide no. CIS-6072/Park. Paratype – 3♂, 1♀, same locality, 7 Oct. 2010.</p></tp:treatment-sec><tp:treatment-sec sec-type="Diagnosis"><title>Diagnosis.</title><p>This new species is similar to <italic><tp:taxon-name>Synersaga pseudocathara</tp:taxon-name></italic> from Myanmar, and <italic><tp:taxon-name>Synersaga kuni</tp:taxon-name></italic> and <italic><tp:taxon-name>Synersaga nigriptera</tp:taxon-name></italic> from Vietnam in the external and male genitalic characters. It can be distinguished from them by the shape of cucullus and the caudal processes of the juxta in the male genitalia. The caudal processes of the juxta of the new species are<!--PageBreak--> similar to those of <italic><tp:taxon-name>Synersaga nigriptera</tp:taxon-name></italic>, but longer and arched inwardly, and the distal portion of the cucullus is more or less clavate.</p></tp:treatment-sec><tp:treatment-sec sec-type="Description"><title>Description.</title><p>Adult (<xref ref-type="fig" rid="F1">Figures 1, 2, 3</xref>). Wingspan, 17–18 mm. Head and thorax dark fuscous dorsally. Antenna dark fuscous throughout, relatively thick. Second segment of labial palpus fairly thickened, dark fuscous on outer surface with orange white <!--PageBreak-->apex, orange white on inner surface; 3<sup>rd</sup> segment slender, as long as 2<sup>nd</sup> segment, orange white all around. Forewing covered with dark fuscous scales throughout; two blackish discal spots well developed: one in middle, the other larger one at end of cell; apex rounded; termen slightly concave medially; venation with R<sub>1</sub> arising from middle of cell; R<sub>2</sub> nearer to R<sub>3</sub> than R<sub>1</sub> at base; R<sub>3</sub> free; R<sub>4</sub> and R<sub>5</sub> stalked for basal 3/5 length; R<sub>5</sub> reaching just beyond apex; M<sub>3</sub> arising from half between M<sub>2</sub> and CuA<sub>1+2</sub> at base; CuA<sub>1</sub> and CuA<sub>2</sub> stalked for basal 1/5. Hindwing broader than forewing, pale brownish orange; apex more or less obtuse; termen sinuate; fringe concolorous, with narrow orange white basal line; venation with M<sub>3</sub> and CuA<sub>1</sub> short stalked. Hind tibia clothed with orange gray scales.</p><p><bold>Male genitalia</bold> (<xref ref-type="fig" rid="F1">Figures 4, 5, 6, 7</xref>). Uncus broad, short, obtuse, not exceeding basal stalk of gnathos, with small median lobe on caudal margin. Median process of gnathos strongly bent beyond middle, with acute apex. Valva broad basally, with triangular process near base on costa; costa gently concave; ventral margin gently arched outward in basal half; cucullus elongate, broadly expanded with round outer margin; dense long setae in basal half of cucullus, fairly setose beyond. Juxta with caudal processes long, gently arched inward, while the processes in <italic><tp:taxon-name>Synersaga nigriptera</tp:taxon-name></italic> nearly straight, clavate. Aedeagus gently curved, shorter than valva+cucullus, with finely dentate along ventral and dorsal margins apically; cornuti consist of a series of numerous needle-like cornuti. Abdominal segments in <xref ref-type="fig" rid="F1">Figures 8 and 9</xref>.</p><p><bold>Female genitalia</bold> (<xref ref-type="fig" rid="F2">Figures 10, 11, 12</xref>). Similar to those of <italic><tp:taxon-name>Synersaga nigriptera</tp:taxon-name></italic>. Caudal margin of eighth abdominal sternite with deep Y-shaped medial emargination. Dorsal surface of ostial plate with dense spinules; caudal margin of ostium bursae concave. Antrum weakly sclerotized, cup-shaped. Ductus bursae coiled twice, slightly longer than corpus bursae, nearly same width throughout, with several needle-like spines internally. Corpus bursae elongate; signum a semiovate plate denticulate throughout.</p><fig id="F1" position="float" orientation="portrait"><label>Figures 1–9.</label><caption><p><italic><tp:taxon-name>Synersaga mondulkiriensis</tp:taxon-name></italic> sp. n., holotype <bold>1</bold> adult, holotype <bold>2</bold> head in dorsal view <bold>3</bold> labial palpus <bold>4</bold> male genitalia <bold>5</bold> close-up of juxta <bold>6</bold> aedeagus <bold>7</bold> close-up of cornuti <bold>8</bold> 1<sup>st</sup>-4<sup>th</sup> abdominal segments <bold>9</bold> close-up of 6<sup>th</sup>–8<sup>th</sup> abdominal segments. Scale bar: 1 mm.</p></caption><graphic xmlns:xlink="http://www.w3.org/1999/xlink" xlink:href="ZooKeys-187-001-g001.jpg" position="float" orientation="portrait" xlink:type="simple"/></fig><fig id="F2" position="float" orientation="portrait"><label>Figures 10–12.</label><caption><p>Female genitalia of <italic><tp:taxon-name>Synersaga mondulkiriensis</tp:taxon-name></italic> sp. n. <bold>10</bold> genitalia <bold>11</bold> 8<sup>th</sup> segment  <bold>12</bold> genitalia. Scale bar: 1 mm.</p></caption><graphic xmlns:xlink="http://www.w3.org/1999/xlink" xlink:href="ZooKeys-187-001-g002.jpg" position="float" orientation="portrait" xlink:type="simple"/></fig></tp:treatment-sec><tp:treatment-sec sec-type="Distribution"><title>Distribution.</title><p>Cambodia (Mondulkiri).</p></tp:treatment-sec><tp:treatment-sec sec-type="Etymology"><title>Etymology.</title><p>The species name is derived from the type locality.</p></tp:treatment-sec></tp:taxon-treatment>
